# Supplementary material for: New Metabolites from the Marine Sponge Scopalina hapalia Collected in Mayotte Lagoon
Source: Mar Drugs. 2022 Mar 2;20(3):186. doi: 10.3390/md20030186 (PMC8951328; doi:10.3390/md20030186)
Supplement: Supplementary file 1 [file marinedrugs-20-00186-s001.zip]

Archive with 1 entries (1 files):
- marinedrugs-1617715-supplementary.pdf
